# Supplementary material for: Genotype–Phenotype Relations for the Dystonia-Parkinsonism Genes GLB1, SLC6A3, SLC30A10, SLC39A14, and PLA2G6: MDSGene Systematic Review
Source: Int J Mol Sci. 2025 Apr 25;26(9):4074. doi: 10.3390/ijms26094074 (PMC12071818; doi:10.3390/ijms26094074)
Supplement: Supplementary file 1 [file ijms-26-04074-s001.zip]

Archive with 1 entries (1 files):
- ijms-3568137-supplementary.pdf
